# Supplementary material for: Biofunctional Hyaluronic Acid/κ-Carrageenan Injectable Hydrogels for Improved Drug Delivery and Wound Healing
Source: Polymers (Basel). 2022 Jan 18;14(3):376. doi: 10.3390/polym14030376 (PMC8840380; doi:10.3390/polym14030376)
Supplement: Supplementary file 1 [file polymers-14-00376-s001.zip]

Archive with 1 entries (1 files):
- polymers-1526549-supplementary.pdf
